# Supplementary material for: DNA Barcode Sequencing from Old Type Specimens as a Tool in Taxonomy: A Case Study in the Diverse Genus Eois (Lepidoptera: Geometridae)
Source: PLoS One. 2012 Nov 21;7(11):e49710. doi: 10.1371/journal.pone.0049710 (PMC3504115; doi:10.1371/journal.pone.0049710)
Supplement: Table S1 — List of material. List of all sequenced Eois specimens with voucher codes, Genbank accession numbers, specimen age and obtained sequence length indicated. Sequencing success is indicated for each primer combination: 0: sequencing failed, 1: sequencing successful, overall success rates are indicated at the bottom of the table. (XLSX) [file pone.0049710.s002.xlsx]

## Sheet: Sheet1
	Genbank Accession No.	Sequence length (bp)				Sequencing success for each region
Voucher			Year	Name	Category	Eois1	Eois2	Sph3	Sph4	Sph5	Eois6
Eo00899	JQ424345	325	1857	Eois contractata	holotype	1	1	1	0	0	0
Eo00900		failed	1854	Eois heliadaria	syntype*	0	0	0	0	0	0
Eo00901	JQ424346	260	1888	Eois obada obada	syntype*	1	0	0	0	0	1
Eo00902	JQ424347	527	1897	Eois obada transsecta	syntype*	0	1	1	0	1	1
Eo00903	JQ424348	312	1859	Eois vitellaria	syntype*	1	1	0	0	0	0
Eo00904	JQ424349	658	1902	Eois coerulea	syntype*	1	1	1	1	1	1
Eo00905	JQ424350	416	1896	Eois consocia	non-type	1	1	0	0	1	1
Eo00906	JQ424351	631	1900	Eois expallidata	holotype	1	1	1	1	1	1
Eo00907	JQ424352	124	1854	Eois hyperythraria	syntype*	0	1	0	0	0	0
Eo00908	JQ424353	658	1902	Eois commixta	holotype	1	1	1	1	1	1
Eo00909	JQ424354	414	1896	Eois xanthoperata	syntype*	1	1	0	1	1	1
Eo00910	JQ424355	541	1893	Eois semipicta	holotype	1	1	1	1	1	1
Eo00911	JQ424356	569	1902	Eois brunnea	holotype	1	1	1	0	1	1
Eo00912	JQ424357	569	1896	Eois chrysocraspedata	syntype*	1	1	1	0	1	1
Eo00913		failed	1907	Eois fulva	holotype	0	0	0	0	0	0
Eo00914	JQ424358	566	1904	Eois mediostrigata	syntype*	1	1	1	0	1	1
Eo00915	JQ424359	366	1904	Eois perstrigata	holotype	1	1	0	0	1	0
Eo00916	JQ424360	480	1918	Eois carnana aberrans	holotype	1	1	1	0	0	1
Eo00917	JQ424361	569	1888	Eois carnana carnana	syntype*	1	1	1	0	1	1
Eo00918	JQ424362	244	1903	Eois ciocolatina	holotype	0	1	1	0	0	0
Eo00919	JQ424363	455	1904	Eois contraversa	holotype	1	1	1	0	0	1
Eo00920	JQ424364	325	1904	Eois percisa	holotype	1	1	1	0	0	0
Eo00921	JQ424365	325	1893	Eois tessellata	syntype*	1	1	1	0	0	0
Eo00922	JQ424366	546	1904	Eois vinosata	holotype	1	1	1	1	1	1
Eo00923	JQ424367	569	1893	Eois lineolata	holotype	1	1	1	0	1	1
Eo00924	JQ424368	519	1897	Eois multistrigaria	syntype*	1	1	1	1	0	1
Eo00925	JQ424369	658	1904	Eois nigricosta	holotype	1	1	1	1	1	1
Eo00926	JQ424370	658	1897	Eois plumbeofusa	holotype	1	1	1	1	1	1
Eo00927	JQ424371	359	1878	Eois snellenaria	non-type	1	1	0	0	0	1
Eo00928	JQ424372	266	1891	Eois unilineata	holotype	0	1	0	0	0	1
Eo00929	JQ424373	566	1904	Eois cinerascens	syntype*	1	1	0	1	1	1
Eo00930	JQ424374	569	1907	Eois diversicosta	syntype*	1	1	1	0	1	1
Eo00931	JQ424375	569	1901	Eois griseicosta	syntype*	1	1	1	0	1	1
Eo00932	JQ424376	658	1897	Eois cervina	holotype	1	1	1	1	1	1
Eo00933	JQ424377	569	1897	Eois neclas	syntype*	1	1	1	0	1	1
Eo00934	JQ424378	569	1893	Eois nigriplaga	non-type	1	1	1	0	1	1
Eo00935	JQ424379	620	1903	Eois pallidicosta	holotype	1	1	1	1	1	1
Eo00936	JQ424380	291	1903	Eois planetaria planetaria	holotype	0	1	1	0	0	1
Eo00937	JQ424381	455	1907	Eois stellataria	holotype	1	1	1	0	0	1
Eo00938	JQ424382	658	1903	Eois fragilis	holotype	1	1	1	1	1	1
Eo00939	JQ424383	428	1904	Eois basaliata	holotype	0	1	1	0	1	1
Eo00940	JQ424384	462	1904	Eois lavendula	holotype	1	1	1	0	1	0
Eo00941	JQ424385	630	1904	Eois nigriceps	non-type	1	1	1	1	1	1
Eo00942	JQ424386	455	1904	Eois nigrinotata	syntype*	1	1	1	0	0	1
Eo00943	JQ424387	359	1897	Eois nigrosticta	holotype	1	1	0	0	0	1
Eo00944	JQ424388	569	1897	Eois undulosata	holotype	1	1	1	0	1	1
Eo00945		failed	1892	Eois aurata	syntype*	0	0	0	0	0	0
Eo00946	JQ424389	455	1893	Eois ferruginata	holotype	1	1	1	0	0	1
Eo00947	JQ424390	569	1903	Eois inconspicua	holotype	1	1	1	0	1	1
Eo00948	JQ424391	569	1891	Eois sanguilinea	holotype	1	1	1	0	1	1
Eo00949	JQ424392	455	1854	Eois tegularia	parasyntype*	1	1	1	0	0	1
Eo00950	JQ424393	455	1888	Eois cedon	syntype*	1	1	1	0	0	1
Eo00951	JQ424394	528	1888	Eois numida	syntype*	1	1	1	0	1	1
Eo00952		failed	1891	Eois particolor	holotype	0	0	0	0	0	0
Eo00953	JQ424395	325	1897	Eois restrictata	holotype	1	1	1	0	0	0
Eo00954		failed	1854	Eois apyraria	holotype	0	0	0	0	0	0
Eo00955	JQ424396	625	1901	Eois intacta	holotype	1	1	1	1	1	1
Eo00956	JQ424397	557	1858	Eois mexicaria	holotype	1	1	1	0	1	1
Eo00957	JQ424398	518	1888	Eois numeria	holotype	1	1	1	0	1	1
Eo00958	JQ424399	359	1888	Eois occia	syntype*	1	1	0	0	0	1
Eo00959	JQ424400	569	1888	Eois odatis	syntype*	1	1	1	0	1	1
Eo00960	JQ424401	453	1908	Eois bitaeniata	holotype	1	1	1	0	0	1
Eo00961	JQ424402	569	1904	Eois haematodes	holotype	1	1	1	1	1	1
Eo00962	JQ424403	569	1904	Eois lilacina condensata	holotype	1	1	1	0	1	1
Eo00963	JQ424404	569	1905	Eois lilacina inviolata	syntype*	1	1	1	0	1	1
Eo00964	JQ424405	462	1901	Eois lilacina lilacina	holotype	1	1	1	0	1	0
Eo00965	JQ424406	365	1901	Eois antiopata	holotype	0	0	1	0	1	1
Eo00966	JQ424407	478	1888	Eois catana	holotype	0	1	1	0	1	1
Eo00967	JQ424408	320	1906	Eois cellulata	holotype	0	1	1	0	1	0
Eo00968	JQ424409	658	1891	Eois flaevotaeniata	syntype*	1	1	1	1	1	1
Eo00969	JQ424410	622	1932	Eois lilacea telegraphica	holotype	1	1	1	1	1	1
Eo00970	JQ424411	578	1906	Eois serrilineata	holotype	1	1	1	1	1	1
Eo00971	JQ424412	620	1902	Eois bellissima	holotype	1	1	1	1	1	1
Eo00972	JQ424413	455	1901	Eois delicatula	holotype	1	1	1	0	0	1
Eo00973	JQ424414	658	1901	Eois flavifulva	holotype	1	1	1	1	1	1
Eo00974	JQ424415	617	1888	Eois nundina	syntype*	1	1	1	1	1	1
Eo00975	JQ424416	603	1888	Eois ops	syntype*	1	1	1	1	1	1
Eo00976	JQ424417	325	1857	Eois pyraliata	holotype	1	1	1	0	0	0
Eo00977	JQ424418	618	1891	Eois trinotata	holotype	1	1	1	1	1	1
Eo00978	JQ424419	633	1897	Eois fasciata	holotype	1	1	1	1	1	1
Eo00979	JQ424420	582	1857	Eois argentifilata	syntype*	1	1	1	1	0	1
Eo00980	JQ424421	325	1906	Eois borratoides	syntype*	1	1	1	0	0	0
Eo00981	JQ424422	622	1929	Eois brasiliensis	holotype	1	1	1	0	0	1
Eo00982	JQ424423	433	1888	Eois carmenta	syntype*	1	1	1	0	0	1
Eo00983	JQ424424	566	1909	Eois lucivittata expurgata	syntype*	1	1	0	1	1	1
Eo00984	JQ424425	560	1903	Eois lucivittata lucivittata	holotype	1	1	1	1	0	1
Eo00985	JQ424426	359	1918	Eois primularis	syntype*	1	1	0	0	0	1
Eo00986	JQ424427	121	1857	Eois subangulata	holotype	0	0	1	0	0	0
Eo00987	JQ424428	455	1901	Eois anguinata	holotype	1	1	1	0	0	1
Eo00988	JQ424429	368	1922	Eois chione	holotype	0	1	0	1	0	1
Eo00989	JQ424430	398	1918	Eois camptographata	holotype	1	1	1	1	0	1
Eo00990	JQ424431	621	1932	Eois mictographa	syntype*	1	1	1	1	1	1
Eo00991	JQ424432	569	1902	Eois trillista	holotype	1	1	1	1	1	0
Eo00992	JQ424433	569	1902	Eois angulata	holotype	1	1	1	0	1	1
Eo00993	JQ424434	569	1907	Eois concatenata	holotype	1	1	1	0	1	1
Eo00994	JQ424435	566	1901	Eois funiculata	holotype	1	1	1	0	1	1
			Average success rate			0.833	0.917	0.813	0.344	0.604	0.792
* designated as lectoype by G. Brehm
